# Supplementary material for: Clinical Management of Testicular Tumors in Dogs
Source: Animals (Basel). 2026 Apr 15;16(8):1202. doi: 10.3390/ani16081202 (PMC13113165; doi:10.3390/ani16081202)
Supplement: Supplementary file 1 [file animals-16-01202-s001.zip]

Archive with 5 entries (5 files):
- Supp figure 1 Normal histology.001.tiff
- Supp figure 2 SCT histopatology.tiff
- Supp figure 3 ICT histopatology.tiff
- Supp figure 4 SEm histopatology.tiff
- supplementary table 1.pdf
